# Supplementary material for: Investigation of RNA Viruses in Culicoides Latreille, 1809 (Diptera: Ceratopogonidae) in a Mining Complex in the Southeastern Region of the Brazilian Amazon
Source: Viruses. 2024 Nov 29;16(12):1862. doi: 10.3390/v16121862 (PMC11728802; doi:10.3390/v16121862)
Supplement: Supplementary file 1 [file viruses-16-01862-s001.zip › Supplementary Table S1.xlsx]

## Sheet: Plan1
Supplementary table 1. Matrix of nucleotide and amino acid identity of Ouro Verde tombus-like virus 1 (AR886250) and Ouro Verde tombus-like virus 1 (AR886254) compared to closely related members of the Gopeviruses, Suriviruses, and Aspoviruses clades.
	Virus / GenBank Acess	1	2	3	4	5	6	7	8	9	10	11	12
1	Ouro verde tombus-like virus 1 / PQ226788		100	38.7	49.9	38.5	37.5	35.3	34.5	37.8	18.9	19.8	19.1
2	Ouro verde tombus-like virus 1 / PQ226789	99.8		38.7	49.9	38.5	37.5	35.3	34.5	37.8	18.9	19.8	19.1
3	Odonatan tombus-related virus / MW314699	52.2	52.4		42	39.3	37.2	32.2	34	39	20.9	19.2	18.3
4	Hymenopteran tombus-related virus / MW208773	54.8	54.8	51.8		35.6	35.1	34.6	34.2	36.1	19.4	18	16.8
5	Coleopteran tombus-related virus / MW314704	49	49.1	50.1	52.4		44.8	38.5	37.9	54.5	22	20.9	20
6	Raphidiopteran tombus-related virus / MW208782	46	45.9	46.2	46.5	46.3		41.9	42.1	47.1	21.5	19.5	19.2
7	Dipteran tombus-related virus / MW314700	43.7	43.6	41.2	43.5	43.6	53		42.4	41.4	22.2	18.2	20.6
8	Zygentoman tombus-related virus / MW208777	46.8	46.9	44.8	44.8	44.3	51.6	47.1		40.9	16.9	18	17.6
9	Megalopteran tombus-related virus / MW208784	48.3	48.4	47.8	48.1	53.3	50.8	43.9	48.7		21.7	20.5	18.6
10	Hemipteran tombus-related virus / MW208786	38.6	38.8	37.7	38.9	38.3	35.3	35.1	34.2	40.5		34	19.4
11	Coleopteran tombus-related virus / MW208789	34.8	34.9	32.8	33.6	34	34.4	32.3	34	38.1	45.2		18.1
12	Dipluran tombus-related virus / MW314716	34	34	34.8	32.5	33.8	35.5	32.5	32.9	35.7	35	34.2
Note: Identities of Ouro Verde tombus-like virus 1 (AR886250) and Ouro Verde tombus-like virus 1 (AR886254) are highlighted in bold. Values in blue correspond to nucleotide identity; values in green correspond to amino acid identity.
