# Supplementary material for: Investigation of RNA Viruses in Culicoides Latreille, 1809 (Diptera: Ceratopogonidae) in a Mining Complex in the Southeastern Region of the Brazilian Amazon
Source: Viruses. 2024 Nov 29;16(12):1862. doi: 10.3390/v16121862 (PMC11728802; doi:10.3390/v16121862)
Supplement: Supplementary file 1 [file viruses-16-01862-s001.zip › Supplementary Table S2.xlsx]

## Sheet: Plan1
Supplementary table 2. Matrix of nucleotide and amino acid identity of Carajas chuvirus compared to closely related members of the Chuviridae family.
	Virus / Genbank Acess	1	2	3	4	5	6	7	8	9	10
1	Hubei chuvirus-like virus 1 / NC_033327		27.8	29.8	30.2	28.4	32.5	29.1	30.9	27.6	28.7
2	Carajas chuvirus / PQ226781	51		24.5	24.8	22.8	25.9	24.7	26.2	23.1	24.2
3	Wenling crustacean virus 14 / NC_033291	42.7	39.1		62.9	26.3	28.1	26.6	32.8	25.8	27
4	Wenling crustacean virus 13 / NC_033293	44.6	40.6	61.9		27.5	28.6	26.9	32.3	25.9	27.7
5	Sanxia atyid shrimp virus 4 / NC_033168	45.1	40.7	39.7	41.2		25.4	24.1	27.6	24	24.8
6	Blacklegged tick chuvirus-2 / NC_076200	42.9	39.7	40.7	40.2	38		27	30.8	28.1	28.3
7	Culex mosquito virus 5 / NC_076241	42.7	40.1	39.8	39.2	39.1	40.3		25.5	25.4	29.2
8	Wenzhou crab virus 2 / NC_077762	41.2	37.3	42.9	41.9	38.2	41.9	39.2		24.5	27.1
9	Odonatan chu-related virus 136 / NC_076924	42.4	39.6	38.5	39.7	38.2	39.8	38.9	38		22.7
10	Mos8Chu0 chuvirus / NC_076158	40.9	38	39.6	40.2	37.3	39.1	41.2	38.7	37.9
Note: Identities of Carajas chuvirus are highlighted in bold. Values in blue correspond to nucleotide identity; values in green correspond to amino acid identity.
