# Supplementary material for: Investigation of RNA Viruses in Culicoides Latreille, 1809 (Diptera: Ceratopogonidae) in a Mining Complex in the Southeastern Region of the Brazilian Amazon
Source: Viruses. 2024 Nov 29;16(12):1862. doi: 10.3390/v16121862 (PMC11728802; doi:10.3390/v16121862)
Supplement: Supplementary file 1 [file viruses-16-01862-s001.zip › Supplementary Table S3.xlsx]

## Sheet: Plan1
Supplementary table 3. Matrix of nucleotide and amino acid identity of Ouro Verde nodavirus compared to closely related members of the Nodaviridae family.
	Virus / GenBank Acess	1	2	3	4	5	6	7
1	Carano virus / LC552042		45.6	37.1	40.4	41.1	21.3	13.9
2	Ouro verde nodavirus / PQ226787	53.9		36.6	38.8	39.2	21.2	13.4
3	Flock House virus / NC_004146	48.6	48.1		38.1	37.4	18.4	13
4	Penaeus vannamei nodavirus / NC_014978	47.8	46.7	46.3		73.1	19.6	14.1
5	Macrobrachium rosenbergii nodavirus / NC_005094	48.3	48.1	47.2	71.7		20	13.1
6	Redspotted grouper nervous necrosis virus / NC_008040	39.1	38.2	37.5	37.7	37		15.6
7	Santeuil nodavirus / NC_015069	36.6	32.7	30.4	32.3	32.9	34.3
Note: Identities of Ouro Verde nodavirus are highlighted in bold. Values in blue correspond to nucleotide identity; values in green correspond to amino acid identity.
