# Supplementary material for: Investigation of RNA Viruses in Culicoides Latreille, 1809 (Diptera: Ceratopogonidae) in a Mining Complex in the Southeastern Region of the Brazilian Amazon
Source: Viruses. 2024 Nov 29;16(12):1862. doi: 10.3390/v16121862 (PMC11728802; doi:10.3390/v16121862)
Supplement: Supplementary file 1 [file viruses-16-01862-s001.zip › Supplementary Table S4.xlsx]

## Sheet: Plan1
Supplementary table 4. Matrix of nucleotide (nt) and amino acid (aa) identity of Carajas iflavirus compared to closely related members of the Iflaviridae family.
	Virus / GenBank Acess	1	2	3	4	5	6	7	8	9	10
1	Redbank virus / MN784067		49.2	50.9	48.7	35.4	27.9	28.2	22.3	15.2	13.4
2	Carajas iflavirus / PQ226782	55.4		51.9	48.7	34.2	26.8	28.5	23.2	15.5	13.2
3	Budalangi Iflavi-like virus / MZ078286	54.3	56.9		54.5	35.3	28.2	29.1	22.7	16.7	14
4	Pedersore iflavirus / ON949940	52	54.3	56.9		34.9	26.6	27.9	21.9	15.8	13.5
5	Sacbrood virus / NC 002066	45.2	46.5	46.8	46.5		28	29.4	24.4	16.1	13.2
6	La Jolla virus / NC 027128	40.7	41.6	42.3	41.9	41.2		26.6	18.6	14.9	12.4
7	Lygus lineolaris virus 1 / NC 038301	39.6	39.8	40.1	40.9	39.9	40.6		20.2	15.2	12.2
8	Halyomorpha halys virus / NC 022611	38.2	39.6	39.6	40.2	40.1	35.9	35.9		13.2	11.2
9	Varroa destructor virus 2 / NC 040601	31.1	32.7	34.8	34.8	34.3	31.2	30.3	33.2		12.7
10	Perina nuda virus / NC 003113	30.8	31.2	33.9	33.9	34.1	29.2	28	30.7	29.6
Note: Identities of Carajas iflavirus are highlighted in bold. Values in blue correspond to nucleotide identity; values in green correspond to amino acid identity.
