# Supplementary material for: Investigation of RNA Viruses in Culicoides Latreille, 1809 (Diptera: Ceratopogonidae) in a Mining Complex in the Southeastern Region of the Brazilian Amazon
Source: Viruses. 2024 Nov 29;16(12):1862. doi: 10.3390/v16121862 (PMC11728802; doi:10.3390/v16121862)
Supplement: Supplementary file 1 [file viruses-16-01862-s001.zip › Supplementary Table S5.xlsx]

## Sheet: Plan1
Supplementary table 5. Matrix of nucleotide (nt) and amino acid (aa) identity of Maraba mesonivirus compared to closely related members of the Mesoniviridae family.
	Virus / GenBank Acess	1	2	3	4	5	6	7	8	9	10
1	Karang Sari virus / NC_038296		92	88.4	84	83.8	69.5	50.1	26.8	22.2	25.3
2	Dak Nong virus / NC_038297	88.5		88.4	83.7	83.7	69.7	50.3	26.8	22.2	25.3
3	Nam Dinh virus / NC_015874	85.2	84.9		85.8	85.9	70	50.4	27.3	21.9	25.5
4	Alphamesonivirus 2 / NC_020899	81.9	82.2	83.9		82.2	67.7	48.9	27.3	22.4	25.6
5	Casuarina virus / NC_023986	80.1	80.5	81.7	80.6		69.5	50.2	26.7	21.8	25.4
6	Kadiweu virus / NC_043488	69.8	70.1	70.4	69.2	70.5		51.1	26.5	20.9	24.9
7	Maraba mesonivirus / PQ226785	57.1	57.6	56.8	57.2	57.4	57.6		26.9	20.9	24.9
8	Aphis citricidus meson-like virus / NC_076866	45.5	45.7	46.1	47	45.8	44.6	44.2		23.3	27.2
9	Insect mesonivirus 1 / NC_076855	40.1	40.7	40.3	40.8	40	39.1	39.1	41.5		22.8
10	Frankliniella occidentalis associated mesonivirus 1 / NC_076856	40.6	40.3	40.6	40.3	39.9	39.8	38.4	40.1	35.5
Note: Identities of Maraba mesonivirus are highlighted in bold. Values in blue correspond to nucleotide identity; values in green correspond to amino acid identity.
