# Supplementary material for: Investigation of RNA Viruses in Culicoides Latreille, 1809 (Diptera: Ceratopogonidae) in a Mining Complex in the Southeastern Region of the Brazilian Amazon
Source: Viruses. 2024 Nov 29;16(12):1862. doi: 10.3390/v16121862 (PMC11728802; doi:10.3390/v16121862)
Supplement: Supplementary file 1 [file viruses-16-01862-s001.zip › Supplementary Table S6.xlsx]

## Sheet: Plan1
Supplementary table 6. Matrix of nucleotide (nt) and amino acid (aa) identity of Carajing-like virus 1 and Carajing-like virus 2 compared to closely related members of the Jingmenvirus Group (Flaviviridae).
	Virus / GenBank Acess	1	2	3	4	5	6	7	8	9	10	11	12
1	Carajing-like virus 1 / PQ226783		60.9	41.1	29.4	32.6	34.7	32.9	27.8	22.9	24.8	21.8	26.8
2	Carajing-like virus 2 / PQ226784	61.2		41.6	29.9	30.5	31.3	31.3	28.3	23.5	25.2	21.8	26.3
3	Carajing virus / LC552037	49.2	48.7		30.8	32.8	34.8	32	25.9	24	25.1	22.9	25.5
4	Wuhan cricket virus / NC_028395	41.1	40.6	41.3		31.3	34.6	32.8	26.2	22.1	23.1	22.4	22.8
5	Inopus flavus jingmenvirus 1 / OM869461	44	43.1	41.9	43.6		38.3	39.8	24.6	24	24.8	22.7	25.1
6	Mole Culex virus / LC505053	42.2	41	43.5	44.2	48.1		72.7	28.3	24.7	25.6	24.4	27.5
7	Guaico Cule virus / KM461667	41.2	40.9	42.5	44.3	46.6	67.7		27.1	23	23.8	22.7	27.4
8	Arachnidan jingmen-related virus / MW314685	38.5	39.8	38.8	36	38.5	37.7	35.8		23.3	25.8	24.4	24.9
9	Thrips tabaci associated jingmen-like virus 1 / MN764159	35.9	36	35.7	31.6	34.1	37.8	36	30.7		30.5	21.6	22.5
10	Soybean thrips virus 2 / MW023856	37.8	38.3	35.7	33.5	35.1	35.4	33.1	30.5	43.4		21	25
11	Hemipteran jingmen-related virus / MW208803	37.8	38.2	37.3	36.5	39.4	38	36.9	33.9	32.9	33.2		24.5
12	Changjiang Jingmen-like virus / KX883003	41.6	41.4	38.4	38.9	40.4	37.4	38.2	35.4	34.4	35.4	38.6
Note: Identities of Carajing-like virus 1 and Carajing-like virus 2 are highlighted in bold. Values in blue correspond to nucleotide identity; values in green correspond to amino acid identity.
