# Supplementary material for: Investigation of RNA Viruses in Culicoides Latreille, 1809 (Diptera: Ceratopogonidae) in a Mining Complex in the Southeastern Region of the Brazilian Amazon
Source: Viruses. 2024 Nov 29;16(12):1862. doi: 10.3390/v16121862 (PMC11728802; doi:10.3390/v16121862)
Supplement: Supplementary file 1 [file viruses-16-01862-s001.zip › Supplementary Table S7.xlsx]

## Sheet: Plan1
Table 7. Matrix of amino acid and nucleotide identities based on alignments corresponding to ORF 1 of the phylogenetically closest viruses to Maraba negevirus.
	Virus / GenBank Access	1	2	3	4	5	6	7	8	9	10	11	12	13	14
1	Maraba negevirus / PQ226786		36.9	24.8	25.2	26	24.9	24.2	25.1	24.8	24.6	25.7	26.1	25.4	25.5
2	Turkana negevirus / MZ078299	52.9		24.1	24.6	25.1	24.6	24.1	23.6	24.3	24.5	24.8	24.5	24.3	24
3	Santana virus / JQ675606	37.9	37.4		42	46.2	46.8	47.9	56.4	56.3	56.5	51.3	52.4	49.1	48.7
4	Andrena haemorrhoa nege-like virus / MF998082	38.9	38.6	48.9		46.3	43.9	42.9	42.4	44.2	44.1	45.3	45.6	43.8	45.1
5	Tanay virus / NC_024071	39.7	39	52.6	52.5		47.6	47.1	46.2	49.2	49.2	52.3	52.6	50.8	50.1
6	Goutanap virus / NC_025357	40.1	40.5	52.3	51.2	53.9		71.3	48.7	50.2	50	54.1	55.9	53.6	52.9
7	Biggie virus / MK440620	37.6	38	52.2	49.8	52.5	67.2		50.2	51.4	51.4	54.9	55.1	53.7	52
8	Feitosa virus / MZ615321	39.2	38.6	58.8	49.4	52.1	54.4	53.4		62.6	63.1	52.9	54.3	50.6	49.6
9	Biratnagar virus / NC_034153	38.2	37.9	58.2	49.1	52.8	53.5	53.6	62.2		93.7	57.4	58.5	54.5	53.7
10	Bustos virus / MN101546	38.8	38.1	58.3	49.9	53.5	54.4	53.9	62.6	83.8		57.2	58.3	54.5	53.8
11	Kustavi negevirus / ON949944	39.8	38.9	55.2	51.9	55.7	57.7	56.8	56.5	58.3	58.3		72.2	60.6	59.6
12	Dezidougou virus / KY968698	39.9	38.9	55.9	52.2	56.2	58.6	57.2	58.2	58.5	59.9	68.8		60.9	60.4
13	Wallerfield virus / NC_023440	40.8	39.6	54.4	50.8	55.4	58.2	56.3	56.2	56.5	57.4	61.7	62.4		60.1
14	Uxmal virus / MH719095	39.4	38.6	53.3	51	54.9	56	54.7	54.9	55.8	56.3	60.7	61.5	62.3
Note: Identities of the Maraba negevirus are highlighted in bold. Values in blue correspond to nucleotide identity; values in green correspond to amino acid identity.
