# Supplementary material for: Investigation of RNA Viruses in Culicoides Latreille, 1809 (Diptera: Ceratopogonidae) in a Mining Complex in the Southeastern Region of the Brazilian Amazon
Source: Viruses. 2024 Nov 29;16(12):1862. doi: 10.3390/v16121862 (PMC11728802; doi:10.3390/v16121862)
Supplement: Supplementary file 1 [file viruses-16-01862-s001.zip › Supplementary Table S8.xlsx]

## Sheet: Plan1
Supplementary table 8. Matrix of amino acid and nucleotide identities based on alignments corresponding to ORF 2 of the phylogenetically closest viruses to Maraba negevirus.
	Virus / GenBank Access	1	2	3	4	5	6	7	8	9	10	11	12	13	14
1	Maraba negevirus / PQ226786		12.35	9.36	6.92	10.57	8.56	8.77	9.26	9.48	8.62	9.96	9.32	11.3	8.9
2	Turkana negevirus / MZ078299	41.8		11.9	7.5	14.9	11.8	12.2	11.8	11.2	11.5	12.3	11.1	11.4	11.5
3	Santana virus / JQ675606	18.4	15.8		13.5	17	34.3	35	49.6	29	28.3	28.7	30	26.8	26.2
4	Andrena haemorrhoa nege-like virus / MF998082	18	17.2	16.7		8.9	11.2	12.6	11.8	14.3	14.5	12.5	12.6	13.4	12.9
5	Tanay virus / NC_024071	28.6	26.5	30.8	27.1		17.3	16.3	18.7	14.5	14.6	16	19.4	17.7	15.9
6	Goutanap virus / NC_025357	19.7	18	46.6	17	32.7		60.7	37.3	24.4	23.4	29.5	27.8	25.9	24.6
7	Biggie virus / MK440620	18.8	17	47.6	17.2	29.9	63.4		36.1	23.2	24.4	30.9	29.2	25.9	25.1
8	Feitosa virus / MZ615321	18.7	17.1	57.2	17.1	31.7	48.9	49.2		27.1	26.8	30.5	30.4	26.5	29.9
9	Biratnagar virus / NC_034153	19.6	16.5	40.7	16.9	27.9	37.9	34.9	38.3		83.8	24.5	23.7	26.3	25.8
10	Bustos virus / MN101546	20.1	16.6	40.6	16.8	28.3	38.3	36.8	38.6	80.3		24.5	22.3	25.6	25.5
11	Kustavi negevirus / ON949944	20.3	17.4	39.3	19.5	29.2	40.7	38.8	39.7	35.1	36.5		47.3	36.6	33.7
12	Dezidougou virus / KY968698	21.2	18.8	37.6	19	30.6	41.3	38	42	35.4	35.2	56.3		33.9	33.3
13	Wallerfield virus / NC_023440	22	18.9	39.4	18.1	31.3	41.6	39.6	41.8	39.2	39.6	47.9	46.4		43.4
14	Uxmal virus / MH719095	20.6	18.2	37.8	17.3	27.7	39.9	38.3	40.6	38.5	39.9	44.4	44.4	53.5
Note: Identities of the Maraba negevirus are highlighted in bold. Values in blue correspond to nucleotide identity; values in green correspond to amino acid identity.
