# Supplementary material for: Investigation of RNA Viruses in Culicoides Latreille, 1809 (Diptera: Ceratopogonidae) in a Mining Complex in the Southeastern Region of the Brazilian Amazon
Source: Viruses. 2024 Nov 29;16(12):1862. doi: 10.3390/v16121862 (PMC11728802; doi:10.3390/v16121862)
Supplement: Supplementary file 1 [file viruses-16-01862-s001.zip › Supplementary Table S9.xlsx]

## Sheet: Plan1
Supplementary table 9. Matrix of amino acid and nucleotide identities based on alignments corresponding to ORF 2 of the phylogenetically closest viruses to Maraba negevirus.
	Virus / GenBank Access	1	2	3	4	5	6	7	8	9	10	11	12	13	14
1	Maraba negevirus / PQ226786		32.5	22.9	19.3	20.4	18.4	19.2	20.9	21.5	21.8	19.1	19	23.3	20.9
2	Turkana negevirus / MZ078299	50.1		19.8	21.2	24.1	13.9	11.5	22.3	22.3	22.1	22.1	22.2	19.7	23.1
3	Santana virus / JQ675606	38.1	36.6		33.9	37.3	31.3	33.5	51.4	47.2	46.3	44.2	42.7	46.4	44.5
4	Andrena haemorrhoa nege-like virus / MF998082	35.3	35	44.1		33.3	27	27.5	33.3	32.6	30.5	38.8	37.9	32.6	31.2
5	Tanay virus / NC_024071	36.2	37.9	45.7	45.6		24	25.4	42.9	43.1	42.7	43.6	43.8	43.5	43.5
6	Goutanap virus / NC_025357	35.8	35.1	46.5	41.2	39.3		71.2	32.9	28.6	30.7	28.9	29.8	30.8	28.5
7	Biggie virus / MK440620	37.2	32.2	45.5	40.9	39.2	69.2		36.4	30.8	33.3	30.2	31.1	34.4	32.1
8	Feitosa virus / MZ615321	35.3	39.8	50.7	42.8	45.4	43.9	42.9		53.6	56.6	56.8	55.6	61.2	56.1
9	Biratnagar virus / NC_034153	33.1	37.7	48.7	41.7	44.1	41.9	38.5	55.3		87.1	55.8	57.4	53.1	55.6
10	Bustos virus / MN101546	34.7	36.4	49.3	42.1	43.6	42.6	41	58.2	82.4		53	55.8	54	55.6
11	Kustavi negevirus / ON949944	34.1	36.4	52.6	45.6	46.3	42.8	43.1	57.5	57.3	55.1		69	60.5	57.5
12	Dezidougou virus / KY968698	35.2	37	50	44.9	45.3	43.1	43	58	55.2	55.4	66		56.9	58.9
13	Wallerfield virus / NC_023440	39.1	36.8	52.4	43.4	48.9	43.8	43.9	64.6	54	58.7	58.5	58.9		62
14	Uxmal virus / MH719095	37.5	38	49.6	42	50.8	41.3	41.9	58.5	53.2	55.5	59.4	58	64.3
Note: Identities of the Maraba negevirus are highlighted in bold. Values in blue correspond to nucleotide identity; values in green correspond to amino acid identity.
